# Supplementary material for: Tourism and the Global Vectoring of Antimicrobial-Resistant Disease: What Countries Are Most Impacted?
Source: Antibiotics (Basel). 2025 Oct 22;14(11):1055. doi: 10.3390/antibiotics14111055 (PMC12649158; doi:10.3390/antibiotics14111055)
Supplement: Supplementary file 1 [file antibiotics-14-01055-s001.zip]

Archive with 1 entries (1 files):
- antibiotics-3866464-supplementary.pdf
